# Supplementary material for: Dynamic Changes in Albumin and Systemic Immune-Inflammation Index as Prognostic Markers in Patients Treated with Cabozantinib After Immune Checkpoint Inhibitors for Metastatic Renal Cell Carcinoma
Source: Cancers (Basel). 2025 Dec 11;17(24):3956. doi: 10.3390/cancers17243956 (PMC12730239; doi:10.3390/cancers17243956)
Supplement: Supplementary file 1 [file cancers-17-03956-s001.zip]

Archive with 1 entries (1 files):
- cancers-4003871-supplementary.pdf
